# Supplementary material for: A synthetic metastatic niche reveals antitumor neutrophils drive breast cancer metastatic dormancy in the lungs
Source: Nat Commun. 2023 Aug 8;14:4790. doi: 10.1038/s41467-023-40478-5 (PMC10409732; doi:10.1038/s41467-023-40478-5)
Supplement: Supplementary file 3 — Source Data [file 41467_2023_40478_MOESM3_ESM.xlsx]

## Sheet: Fig 1a
Fig 1a.	Frequencies of different immune cells in the healthy and diseased tissues (% of CD45+ immune cells).
			Healthy scaffold				Diseased scaffold			p-value (D vs. H)
Myeloid cell		7.1	9	10		37	30	34		0.000342984
Neutrophil		4	3.5	4.2		31	25	27		0.000180354
Monocyte		3	3.2	3		3	3.4	4		0.250815
Macrophage		22	25	28		21	20	18		0.0516935
DC		33	35	37		23	28	26		0.00733892
pan-T		4	4.6	3.9		4	2.6	3.2		0.122443
pan-B		3.6	2.7	3.2		2.8	2.8	3.1		0.393127
NK cell		4.2	4.4	4		4.1	3.7	3.5		0.10901
			Healthy lung				Diseased lung			p-value (D vs. H)
Myeloid cell		23.3	18	16.5		90	83	85		2.20282e-05
Neutrophil		10	13	14.8		76	78	82		8.03659e-06
Monocyte		1.3	1	0.6		3	5	3		0.0179209
Macrophage		14	17	14.7		4.1	4.5	4		0.000275832
DC		15.4	13.8	17		3.3	3.6	4.2		0.000261122
pan-T		7	9	8.8		2	2.1	1.4		0.00066699
pan-B		7.2	9	6		4	4.9	4.2		0.0293611
NK cell		4	3.1	3.4		1.2	1.2	1.4		0.00121333

## Sheet: Fig 1b
Fig 1b.	4T1-Luc2-tdTomato cell abundance (tdTomato+ 4T1 cells per million total cells) in the scaffold implants with varying size and implant number.
	Scaffolds were derived from BALB/c mice orthotopically inoculated with 4T1-Luc2-tdTomato tumor.
Scaffold diameter (each mouse was implanted with 2 scaffolds)
	5 mm scaffold		8 mm scaffold		12 mm scaffold			p-value
	815		783		2700		8 mm vs 5mm	0.00329372
	454		1647		3024		12 mm vs 8 mm	2.00601e-05
	846		1040		3618
	405		1951		3879
	504		1067		3264
	446		1674		3160
Scaffold number per mouse (all the scaffolds were 5 mm in diameter)
	2 scaffolds		4 scaffolds		8 scaffolds			p-value
	700		582		458		4 vs 2 scaffolds	0.68561
	455		492		562		8 vs 4 scaffolds	0.609773
	646		515		485
	405		499		500
	504		509		675
	446		427		468

## Sheet: Fig 1c
Fig 1c.	4T1-Luc2-tdTomato cell abundance (tdTomato+ 4T1 cells per million total cells) in the scaffold implants and lungs of tumor-free (TF) or tumor-bearing (TB) BALB/c mice.
	BALB/c mice were orthotopically inocualted with non-fluorescent 4T1 tumor, and then at days 7, 14, or 28 after tumor inoculation, 4T1-Luc2-tdTomato tumor cells were intracardically injected into mice. Fluorescent 4T1 in the scaffolds and lungs were measured the following day.
Scaffolds
	TF		TB-day7		TB-day14		TB-day28			p-value
	7		34		190		438		TF vs TB-day7	0.000271666
	9		64		200		334		TB-day7 vs TB-day14	1.67866e-05
	7		54		170		351		TB-day14 vs TB-day28	2.76215e-05
	8		47		165		333
	10		89		260		400
	7		100		220		340
Lungs
	TF		TB-day7		TB-day14		TB-day28			p-value
	37		167		192		438		TF vs TB-day7	0.00744416
	48		135		240		334		TB-day7 vs TB-day14	0.000343777
	22		69		204		351		TB-day14 vs TB-day28	0.00039824
	82		78		198		333
	12		76		312		400
	25		86		264		450

## Sheet: Fig 1f
Fig 1f.	Comparison of gene expression profiling in cells derived from diseased scaffolds of 4T1-bearing BALB/c mice (D(4T1)-scaffold)
	relative to cells derived from healthy scaffolds of tumor-free BALB/c mice (H-scaffold).
	Gene expression was measured by RT-PCR OpenArray.
Assay ID	Gene	Log2 FC	minus Log10 (P-value)
Mm00481784_m1	5730403B10Rik	0.07	0.03
Mm00558642_m1	A2m	-0.03	0.02
Mm00440761_m1	Abcb1a	-1.08	1.33
Mm01275245_m1	Abcf1	-0.09	0.05
Mm00607939_s1	Actb	0.09	0.05
Mm01331069_m1	Acvr1	-0.5	0.33
Mm00431664_m1	Acvr2b	-1.3	1.59
Mm00437432_m1	Acvrl1	-1.15	1.63
Mm00456425_m1	Adipoq	-0.48	0.36
Mm01308023_m1	Adora1	-0.91	1.8
Mm00802075_m1	Adora2a	-0.49	0.6
Mm00802076_m1	Adora3	-0.52	0.41
Mm02524224_s1	Adrb2	0.15	0.11
Mm00525039_m1	Afap1l2	-0.29	0.17
Mm00479862_g1	Aif1	-0.02	0.08
Mm00433034_m1	Aimp1	-0.86	0.86
Mm01320868_m1	Aimp1	-0.56	0.4
Mm01331626_m1	Akt1	-0.41	0.29
Mm00507789_m1	Alox15	0.39	0.25
Mm01182740_g1	Alox5	-0.62	0.41
Mm01182743_m1	Alox5	-0.92	0.85
Mm01182747_m1	Alox5	-0.58	0.46
Mm01182748_m1	Alox5	-0.4	0.28
Mm01182749_m1	Alox5	0.06	0.05
Mm01182750_m1	Alox5	-0.19	0.11
Mm00802100_m1	Alox5ap	0.58	0.55
Mm00440225_m1	Anxa1	0.04	0.02
Mm00600104_m1	Aoah	0.5	0.39
Mm00839624_m1	Aoc3	-0.81	0.71
Mm00437475_m1	Aox1	-1.59	2.34
Mm00488099_g1	Apcs	--	--
Mm00437568_g1	Apoa1	--	--
Mm00437569_m1	Apoa1	--	--
Mm00431814_m1	Apoa4	--	--
Mm00437573_m1	Apoe	-0.19	0.11
Mm00437583_m1	Areg	-0.76	0.55
Mm00437746_m1	Atrn	-1.23	1.24
Mm00437221_m1	Axl	-0.84	0.71
Mm00437762_m1	B2m	-0.81	0.61
Mm00480752_m1	B4galt1	-0.6	0.43
Mm00432042_m1	Bad	-0.45	0.28
Mm00784755_s1	Bcl10	-0.05	0.02
Mm00477633_m1	Bcl6	-0.49	0.35
Mm04207315_s1	Bdkrb1	-0.3	0.3
Mm00437788_s1	Bdkrb2	-0.76	0.59
Mm01197846_m1	Blnk	-0.57	0.39
Mm00802225_m1	Bmp1	-0.87	0.96
Mm01183889_m1	Bmp10	--	--
Mm00437797_m1	Bmp15	-1.59	3.38
Mm01340178_m1	Bmp2	-0.93	1.24
Mm00557790_m1	Bmp3	-0.99	0.99
Mm03024297_s1	Bmp3	-0.52	0.58
Mm00432087_m1	Bmp4	-0.7	1.31
Mm00432091_m1	Bmp5	-0.4	0.33
Mm00432095_m1	Bmp6	-0.99	0.94
Mm01332882_m1	Bmp6	-0.58	0.65
Mm00432101_m1	Bmp7	-0.48	0.38
Mm00432102_m1	Bmp7	-1.05	1.7
Mm00432105_m1	Bmp7	-1.07	1.23
Mm00432109_m1	Bmp8a	-0.53	1.07
Mm00432115_g1	Bmp8b	--	--
Mm00432117_m1	Bmpr1b	0.16	0.11
Mm00513816_m1	Bre	-0.28	1.33
Mm00432142_m1	C1qa	0.45	0.29
Mm01179619_m1	C1qb	-0.27	0.16
Mm01193990_g1	C1qc	-0.38	0.24
Mm00619332_m1	C1rl	-0.13	0.08
Mm00663210_mH	C1s	-0.72	0.56
Mm00442726_m1	C2	-0.75	0.58
Mm00437858_m1	C3	0.18	0.11
Mm01184110_m1	C3ar1	0.39	0.25
Mm02620006_s1	C3ar1	-0.34	0.32
Mm00489521_m1	C6	0.38	0.31
Mm00521625_m1	C8a	--	--
Mm00804806_m1	C8b	--	--
Mm01330461_g1	C8g	0.13	0.11
Mm00442739_m1	C9	--	--
Mm00438285_m1	Camp	1.42	2.97
Mm00438023_m1	Casp1	-0.67	0.49
Mm00802247_m1	Casp8	-0.28	0.2
Mm00483057_m1	Cav1	-1.02	0.88
Mm00445551_m1	Ccbp2	-1.09	1.43
Mm00441236_m1	Ccl1	0.22	0.15
Mm00441238_m1	Ccl11	-0.62	0.66
Mm00516136_m1	Ccl17	-0.26	0.2
Mm00839967_g1	Ccl19	0.25	0.15
Mm00441242_m1	Ccl2	0.6	0.44
Mm01268754_m1	Ccl20	0.83	0.62
Mm00436439_m1	Ccl22	-1.36	2.36
Mm00444701_m1	Ccl24	0.35	0.24
Mm00436443_m1	Ccl25	-0.35	0.23
Mm02763057_u1	Ccl26	--	--
Mm00445039_m1	Ccl28	-0.17	0.21
Mm00441258_m1	Ccl3	-0.79	0.71
Mm00443111_m1	Ccl4	-0.99	1.2
Mm01302427_m1	Ccl5	-0.71	0.81
Mm01302428_m1	Ccl5	-1.03	1.5
Mm01302419_m1	Ccl6	-0.19	0.14
Mm00443113_m1	Ccl7	0.29	0.38
Mm01308393_g1	Ccl7	0.41	0.32
Mm01297183_m1	Ccl8	-0.05	0.02
Mm00438260_s1	Ccr1	0.06	0.02
Mm00432606_s1	Ccr1l1	-0.46	0.53
Mm00438270_m1	Ccr2	0.12	0.07
Mm00515543_s1	Ccr3	-1.24	1.3
Mm01216172_m1	Ccr3	-0.99	1.03
Mm00438271_m1	Ccr4	-0.9	1.69
Mm01216171_m1	Ccr5	0.63	0.53
Mm99999114_s1	Ccr6	-1.11	1.16
Mm01301785_m1	Ccr7	-1.36	2.26
Mm00843415_s1	Ccr8	-0.84	0.86
Mm99999115_s1	Ccr8	-0.2	0.17
Mm02620030_s1	Ccr9	-0.61	0.49
Mm02620636_s1	Ccrl1	-0.93	1.2
Mm00516914_g1	Ccrl2	-0.54	0.53
Mm00438094_g1	Cd14	0.04	0.02
Mm00474091_m1	Cd163	-0.46	0.47
Mm00434804_m1	Cd180	-0.38	0.26
Mm00783541_s1	Cd1d1	-1.4	1.74
Mm00782538_sH	Cd24a	0.25	0.16
Mm00452054_m1	Cd274	-0.19	0.12
Mm00483137_m1	Cd28	-1.06	1.28
Mm00442754_m1	Cd4	-0.51	0.43
Mm00441891_m1	Cd40	0.13	0.06
Mm00441911_m1	Cd40lg	-0.27	0.62
Mm01277163_m1	Cd44	0.19	0.13
Mm00487625_m1	Cd46	--	--
Mm00438377_m1	Cd55	-1.15	1.31
Mm00441914_m1	Cd70	--	--
Mm00658576_m1	Cd74	0.43	0.34
Mm00711660_m1	Cd80	-0.24	0.14
Mm00444543_m1	Cd86	-0.32	0.19
Mm00516248_m1	Cd97	-0.01	0.01
Mm01164910_m1	Cdk5	-0.77	0.59
Mm00432448_m1	Cdkn1a	-0.34	0.24
Mm00473573_m1	Cdo1	-0.95	0.95
Mm00514283_s1	Cebpa	-0.57	0.44
Mm00843434_s1	Cebpb	0.54	0.37
Mm00515474_m1	Cer1	--	--
Mm00433909_m1	Cfb	0.08	0.03
Mm00442664_m1	Cfd	-0.23	0.16
Mm01299243_m1	Cfh	-0.47	0.38
Mm00502018_m1	Cfhr1	--	--
Mm00432470_m1	Cfi	-0.43	0.29
Mm01341415_m1	Cfp	-0.11	0.06
Mm00445197_m1	Cftr	--	--
Mm00657889_mH	Chi3l3	1.05	1.46
Mm01312230_m1	Chrna7	--	--
Mm00517855_m1	Chst1	-1.23	1.38
Mm00490018_g1	Chst2	-0.67	0.48
Mm00488783_s1	Chst4	0.62	0.53
Mm00459364_m1	Cklf	0.38	0.3
Mm00480200_m1	Clcf1	-0.77	0.54
Mm01183349_m1	Clec7a	0.63	0.53
Mm00442773_m1	Clu	-0.89	0.69
Mm01700212_m1	Cmklr1	-0.57	0.79
Mm00459052_m1	Cmtm2a	-0.1	0.1
Mm00459292_m1	Cmtm2b	--	--
Mm00470315_m1	Cmtm3	-0.33	0.22
Mm00463816_m1	Cmtm4	-1.08	1
Mm00509113_m1	Cmtm5	-0.5	0.45
Mm00509048_m1	Cmtm6	-0.67	0.45
Mm00506011_m1	Cmtm7	-0.5	0.37
Mm00510311_m1	Cmtm8	-0.88	0.78
Mm00516693_m1	Cntfr	-0.9	0.95
Mm00516697_m1	Cntfr	-1.02	1.45
Mm00489702_m1	Cntnap1	-0.6	0.6
Mm00785297_s1	Cr1l	-0.34	0.22
Mm00801681_m1	Cr2	-0.88	0.97
Mm01293920_s1	Crh	--	--
Mm00517026_m1	Crlf1	-0.25	0.2
Mm00432680_g1	Crp	--	--
Mm00432686_m1	Csf1	-0.16	0.19
Mm00438328_m1	Csf2	0.17	0.17
Mm01290062_m1	Csf2	-0.61	0.63
Mm00438331_g1	Csf2ra	-0.8	0.64
Mm00655745_m1	Csf2rb	-0.48	0.31
Mm00438335_g1	Csf3	0.61	0.66
Mm00438334_m1	Csf3	-0.86	0.99
Mm00432772_m1	Ctf1	-0.35	0.33
Mm00486849_m1	Ctla4	-0.82	0.87
Mm00436454_m1	Cx3cl1	-0.78	0.72
Mm02620111_s1	Cx3cr1	-0.54	0.45
Mm00433859_m1	Cxcl1	-0.29	0.23
Mm04207460_m1	Cxcl1	-0.84	0.88
Mm00445235_m1	Cxcl10	-0.11	0.07
Mm00444662_m1	Cxcl11	-0.35	0.28
Mm00445553_m1	Cxcl12	0.28	0.21
Mm00444699_m1	Cxcl14	-0.6	0.6
Mm00469712_m1	Cxcl16	0.06	0.04
Mm00463791_m1	Cxcl17	--	--
Mm00436450_m1	Cxcl2	-0.59	0.64
Mm01701838_m1	Cxcl3	0	0
Mm00436451_g1	Cxcl5	0.34	0.28
Mm00434946_m1	Cxcl9	-0.53	0.55
Mm00438259_m1	Cxcr3	-0.3	0.63
Mm99999054_s1	Cxcr3	-0.61	0.73
Mm01292123_m1	Cxcr4	0.01	0.07
Mm02620517_s1	Cxcr6	-0.84	0.66
Mm02619632_s1	Cxcr7	-0.39	0.43
Mm01287743_m1	Cybb	0.51	0.39
Mm00558507_m1	Cyp26b1	-1.17	1.34
Mm04207950_g1	Darc	-1.04	1.03
Mm00554529_m1	Ddx58	-0.14	0.09
Mm00552449_m1	Dnajc8	-0.34	0.21
Mm00469294_m1	Ebi3	-0.16	0.12
Mm00723601_m1	Eda2r	-0.38	0.26
Mm00433023_m1	Egfr	-1.01	1.76
Mm01187858_m1	Egfr	-0.9	0.94
Mm00469310_m1	Ela2	1.01	2.37
Mm00514706_m1	Ephx2	-1.21	1.3
Mm00433126_m1	Epo	--	--
Mm00472842_m1	Erap1	-0.41	0.29
Mm00658541_m1	Erbb2	-0.7	0.72
Mm00514794_m1	Ereg	0.35	0.23
Mm00554113_m1	F11r	-0.56	0.56
Mm00438843_m1	F2	--	--
Mm00438851_m1	F2r	-0.71	0.56
Mm00433160_m1	F2rl1	-0.15	0.1
Mm00438853_m1	F3	-1.55	1.91
Mm00445878_m1	Fabp4	-0.91	0.75
Mm01295675_g1	Fabp4	-0.3	0.71
Mm00508056_m1	Fam3b	--	--
Mm00506835_m1	Fam3c	-0.2	0.47
Mm00433237_m1	Fas	-0.02	0
Mm00438864_m1	Fasl	-0.86	0.87
Mm00438867_m1	Fcer1a	-0.57	0.59
Mm02343757_m1	Fcer1g	0.19	0.14
Mm00438875_m1	Fcgr2b	-0.21	0.12
Mm00433275_m1	Fgf10	-0.95	0.92
Mm00679875_m1	Fgf11	-0.52	0.44
Mm00802587_m1	Fgf12	-0.46	0.53
Mm00433286_m1	Fgf18	-0.72	0.74
Mm00433287_m1	Fgf2	-0.8	0.61
Mm00748347_m1	Fgf20	--	--
Mm00445621_m1	Fgf23	0.26	0.17
Mm01131929_m1	Figf	-0.39	0.33
Mm00442801_m1	Flt3l	-0.95	0.94
Mm01256744_m1	Fn1	-0.58	0.46
Mm00487425_m1	Fos	-0.37	0.29
Mm00487426_g1	Fos	-1.02	1.07
Mm00475162_m1	Foxp3	-1.28	1.74
Mm00442803_s1	Fpr1	1.63	2.52
Mm01962454_s1	Fpr3	--	--
Mm00439056_m1	Gal	-0.63	0.9
Mm99999915_g1	Gapdh	0.01	0.02
Mm01159973_m1	Gdf11	-0.52	0.6
Mm00442228_m1	Gdf15	-0.12	0.09
Mm00807340_m1	Gdf2	--	--
Mm00433563_m1	Gdf3	-0.41	0.44
Mm00433564_m1	Gdf5	--	--
Mm01222341_m1	Gdf6	-0.07	0.04
Mm00433565_m1	Gdf9	-0.19	0.16
Mm00433590_g1	Gh	--	--
Mm00445450_m1	Ghrl	--	--
Mm00616415_m1	Ghsr	--	--
Mm00504709_m1	Glmn	-0.29	0.23
Mm02619401_s1	Gpr17	-1.3	2.39
Mm00558545_s1	Gpr68	-0.91	0.79
Mm00656767_g1	Gpx1	0.27	0.15
Mm00515041_m1	Gpx4	-0.41	0.25
Mm00488615_s1	Grem1	-0.07	0.05
Mm00501909_m1	Grem2	-0.29	0.27
Mm00433848_m1	Grn	-0.45	0.31
Mm00444911_m1	Gsk3b	-0.9	1.02
Mm00446953_m1	Gusb	0	0
Mm01197698_m1	Gusb	-0.2	0.13
Mm03003537_s1	Gusb	-0.45	0.34
Mm01275264_g1	H2-Q10	--	--
Mm00502826_m1	H47	-0.5	0.36
Mm00454540_m1	Havcr2	-0.61	0.46
Mm00439275_m1	Hc	-0.75	0.6
Mm01299543_m1	Hdac4	-0.61	0.45
Mm01299557_m1	Hdac4	0	0.01
Mm01299565_m1	Hdac4	0.36	0.23
Mm00515917_m1	Hdac5	-0.8	0.93
Mm00515941_g1	Hdac5	-0.84	0.71
Mm01246076_m1	Hdac5	-0.38	0.24
Mm00469520_m1	Hdac7	-0.92	0.9
Mm00469527_m1	Hdac7	-0.27	0.32
Mm01293999_m1	Hdac9	-0.27	0.22
Mm01135182_m1	Hgf	-0.91	0.68
Mm01135183_m1	Hgf	-0.61	0.45
Mm01135193_m1	Hgf	-0.95	0.81
Mm01283760_m1	Hif1a	-0.1	0.08
Mm00660262_g1	Hmbs	-0.13	0.08
Mm00849805_gH	Hmgb1	-1.1	0.96
Mm00516005_m1	Hmox1	0.06	0.04
Mm00446968_m1	Hprt1	-0.23	0.18
Mm01318743_m1	Hprt1	-0.63	0.47
Mm01318747_g1	Hprt1	-0.68	0.48
Mm01324427_m1	Hprt1	-0.5	0.32
Mm00461768_m1	Hpse	0.62	0.61
Mm00434002_s1	Hrh1	-1.22	1.79
Mm00627039_m1	Hrh1	--	--
Mm00833431_g1	Hsp90ab1	-0.07	0.44
Mm00849835_g1	Hspd1	-0.63	0.44
Mm00497600_m1	Icos	-1.14	1.23
Mm00497237_m1	Icosl	-1.13	1.24
Mm00459183_m1	Ifih1	0.62	0.47
Mm00616656_s1	Ifna12	--	--
Mm01703465_s1	Ifna14	--	--
Mm00833961_s1	Ifna2	--	--
Mm00833969_s1	Ifna4	--	--
Mm00439544_m1	Ifnar1	-0.36	0.22
Mm00494916_m1	Ifnar2	-0.13	0.08
Mm00439552_s1	Ifnb1	--	--
Mm00616542_s1	Ifne	--	--
Mm01168134_m1	Ifng	-0.06	0.02
Mm99999071_m1	Ifng	-0.77	0.8
Mm00599890_m1	Ifngr1	-0.44	0.29
Mm00492626_m1	Ifngr2	0.15	0.11
Mm02529417_s1	Ifnk	-0.32	0.22
Mm00439560_m1	Igf1	0.15	0.11
Mm00494922_m1	Igfbp4	-0.85	0.8
Mm00803668_m1	Ik	-0.27	0.15
Mm00439614_m1	Il10	-0.23	0.15
Mm00434151_m1	Il10ra	-0.18	0.11
Mm00434157_m1	Il10rb	-0.46	0.37
Mm00434165_m1	Il12a	0.63	0.58
Mm99999066_m1	Il12a	-0.48	0.5
Mm00434174_m1	Il12b	-0.76	0.79
Mm99999067_m1	Il12b	-0.65	0.62
Mm00434189_m1	Il12rb1	-0.17	0.1
Mm00434200_m1	Il12rb2	-0.43	0.41
Mm00434204_m1	Il13	--	--
Mm99999190_m1	Il13	--	--
Mm00446726_m1	Il13ra1	-0.73	0.52
Mm01302068_m1	Il13ra1	0.23	0.18
Mm00515166_m1	Il13ra2	-0.95	1.45
Mm00434210_m1	Il15	-0.91	0.82
Mm00500457_m1	Il15ra	-0.82	0.78
Mm00516039_m1	Il16	0.3	0.18
Mm00439618_m1	Il17a	--	--
Mm00521397_m1	Il17c	--	--
Mm01313472_m1	Il17d	-1.44	2.11
Mm00521423_m1	Il17f	--	--
Mm00434214_m1	Il17ra	0.41	0.28
Mm00444704_m1	Il17rb	-0.15	0.12
Mm00434225_m1	Il18	0.01	0.01
Mm00456733_m1	Il18bp	-0.14	0.13
Mm00516053_m1	Il18rap	0.82	0.66
Mm01288324_m1	Il19	--	--
Mm00439620_m1	Il1a	0.07	0.06
Mm01336189_m1	Il1b	0.24	0.16
Mm99999061_mH	Il1b	-0.21	0.12
Mm00462022_g1	Il1f10	--	--
Mm00497802_m1	Il1f5	--	--
Mm00457645_m1	Il1f6	--	--
Mm00463327_m1	Il1f9	-0.27	0.19
Mm00434237_m1	Il1r1	-0.75	0.61
Mm00492638_m1	Il1rap	-1.09	0.94
Mm00472725_m1	Il1rapl2	--	--
Mm00516117_m1	Il1rl1	-0.74	0.61
Mm00519250_m1	Il1rl2	-0.44	0.73
Mm01337566_m1	Il1rn	-0.46	0.32
Mm00434256_m1	Il2	--	--
Mm99999222_m1	Il2	--	--
Mm00445341_m1	Il20	--	--
Mm00517640_m1	Il21	--	--
Mm00444241_m1	Il22;Iltifb	--	--
Mm00663697_m1	Il22ra1	--	--
Mm00617572_m1	Il22ra2	--	--
Mm00518984_m1	Il23a	-0.25	0.25
Mm01160011_g1	Il23a	-1.11	1.67
Mm00519943_m1	Il23r	0.09	0.05
Mm00474102_m1	Il24	--	--
Mm00461164_m1	Il27	0.38	0.47
Mm00497259_m1	Il27ra	-0.92	0.96
Mm00663660_g1	Il28b	--	--
Mm00558035_m1	Il28ra	-0.03	0.02
Mm01192973_m1	Il28ra	0.31	0.26
Mm00442885_m1	Il2rg	-0.43	0.35
Mm00439631_m1	Il3	--	--
Mm00519844_m1	Il31ra	-0.48	0.53
Mm00505403_m1	Il33	0.04	0.04
Mm00434273_m1	Il3ra	0.24	0.23
Mm00445259_m1	Il4	--	--
Mm00439634_m1	Il4ra	-0.23	0.15
Mm00439646_m1	Il5	--	--
Mm00434284_m1	Il5ra	-0.38	0.35
Mm00446190_m1	Il6	-0.57	0.89
Mm01210732_g1	Il6	0.37	0.3
Mm01210733_m1	Il6	-0.47	0.37
Mm00439653_m1	Il6ra	-0.78	0.67
Mm00439665_m1	Il6st	-0.96	0.79
Mm00434295_m1	Il7r	0.36	0.23
Mm00731329_s1	Il8ra	0.16	0.13
Mm00438258_m1	Il8rb	1.75	2.92
Mm00434305_m1	Il9	--	--
Mm00439683_m1	Inha	-0.36	0.26
Mm00434339_m1	Inhba	0.06	0.03
Mm01286587_m1	Inhbb	-0.13	0.07
Mm00731595_gH	Ins2	--	--
Mm01255158_m1	Ipo8	-0.73	0.61
Mm00434254_m1	Irak1	-0.61	0.61
Mm00549143_m1	Irak2	-0.33	0.23
Mm00518541_m1	Irak3	-0.52	0.34
Mm00459443_m1	Irak4	-0.13	0.08
Mm00516779_m1	Irf3	-0.36	0.46
Mm01203177_m1	Irf3	-0.54	0.39
Mm00516788_m1	Irf7	0.09	0.06
Mm00801807_m1	Itgal	-0.22	0.13
Mm00434455_m1	Itgam	-0.17	0.09
Mm00434513_m1	Itgb2	-0.32	0.21
Mm00492710_m1	Itgb2l	--	--
Mm01269869_m1	Itgb6	--	--
Mm00600614_m1	Jak1	-0.86	0.67
Mm01208489_m1	Jak2	-0.14	0.07
Mm00439962_m1	Jak3	-0.08	0.04
Mm00495062_s1	Jun	-0.79	0.67
Mm00445212_m1	Kit	-0.9	0.68
Mm00442972_m1	Kitl	-0.91	1.37
Mm00516184_m1	Klf6	-0.41	0.33
Mm00434658_m1	Klkb1	-0.09	0.05
Mm00516879_m1	Klrg1	-0.45	0.31
Mm00445679_m1	Kng1	--	--
Mm00492992_g1	Krt1	--	--
Mm00466676_m1	Krt7	-1.39	1.64
Mm00835759_m1	Krt8	-1.04	1.42
Mm00493139_m1	Lbp	0.04	0.02
Mm03024199_gH	Lefty1;Lefty2	-0.83	0.81
Mm00774547_m1	Lefty2	0.28	0.33
Mm03024313_s1	Lefty2	--	--
Mm03053439_g1	Lefty2	--	--
Mm00434759_m1	Lep	-0.83	1.45
Mm00440181_m1	Lepr	-0.75	1.55
Mm00434762_g1	Lif	-0.93	0.85
Mm00442940_m1	Lifr	-1	0.98
Mm00442942_m1	Lifr	-0.65	0.59
Mm01700366_m1	Lilrb3	-0.14	0.14
Mm00474028_m1	Lrp8	-0.56	0.41
Mm00521826_m1	Lta4h	-0.17	0.1
Mm00434774_g1	Ltb	0.05	0.03
Mm00521839_m1	Ltb4r1	0.51	0.48
Mm00723631_m1	Ltbp4	-1.36	1.84
Mm00723639_g1	Ltbp4	-1.28	1.54
Mm00440235_m1	Ltbr	-0.79	0.61
Mm00434787_m1	Ltf	1.21	2.17
Mm00522144_m1	Ly75	-0.51	0.32
Mm00440240_m1	Ly86	-0.35	0.23
Mm01217488_m1	Lyn	0.51	0.36
Mm00555961_m1	Malt1	-0.09	0.05
Mm00435950_m1	Map2k3	-0.76	0.9
Mm00803694_m1	Map2k6	-1.1	1.86
Mm00442497_m1	Mapk14	-0.67	0.45
Mm00489514_m1	Mapk8	-0.78	0.62
Mm01288465_m1	Mapkapk2	-0.54	0.59
Mm00434830_m1	Masp1	-0.4	0.28
Mm00521963_m1	Masp2	-0.95	1.75
Mm00487623_m1	Mbl2	--	--
Mm00490258_m1	Mefv	0.65	0.55
Mm00449274_m1	Mgll	-0.5	0.4
Mm01309189_m1	Mmp25	-0.35	0.21
Mm00485148_m1	Mrc1	0.22	0.16
Mm01254559_m1	Mstn	--	--
Mm00449604_m1	Muc1	-0.7	0.79
Mm00466886_m1	Muc4	--	--
Mm00440338_m1	Myd88	0.26	0.17
Mm01149710_m1	Ncam1	-0.42	0.35
Mm00447921_m1	Ncf1	-0.29	0.19
Mm00447005_m1	Ndst1	-0.54	0.36
Mm00546934_m1	Nfam1	0.56	0.36
Mm01249200_m1	Nfatc3	-0.57	0.44
Mm01323917_m1	Nfatc4	0.36	0.29
Mm00599712_m1	Nfe2l1	-0.6	0.49
Mm00476361_m1	Nfkb1	-0.57	0.38
Mm00555264_m1	Nfrkb	-0.53	0.43
Mm00458401_m1	Nfx1	-0.84	0.8
Mm01233151_m1	Nlrc4	0.26	0.31
Mm00840904_m1	Nlrp3	0.28	0.21
Mm00803857_m1	Nmi	-0.71	0.53
Mm00805062_m1	Nod1	-0.56	0.48
Mm00467543_m1	Nod2	-0.71	0.55
Mm00443040_m1	Nodal	--	--
Mm00834875_g1	Nono	-0.05	0.18
Mm00440502_m1	Nos2	0.22	0.16
Mm00479246_m1	Nox4	-0.8	0.61
Mm00433832_m1	Nr3c1	-0.68	0.52
Mm01243354_m1	Nup85	-0.6	0.61
Mm00455341_m1	Oit1	--	--
Mm00454586_m1	Olr1	0.56	0.43
Mm00435456_g1	Orm1	-0.96	0.78
Mm01193966_m1	Osm	-0.62	0.63
Mm01960674_s1	Oxgr1	--	--
Mm00435460_m1	P2rx1	-0.37	0.25
Mm00440578_m1	P2rx7	0.79	0.58
Mm00435471_m1	P2ry1	-0.06	0.03
Mm00440677_m1	Pdgfb	-1.12	1.05
Mm00435617_m1	Pgk1	-0.4	0.28
Mm00437150_m1	Pglyrp1	1.79	3.98
Mm00803160_m1	Pik3r1	-0.59	0.54
Mm00478250_m1	Pla2g2d	-0.72	0.63
Mm00478870_m1	Pla2g2e	-1.19	1.11
Mm01195718_m1	Pla2g4c	-0.64	0.48
Mm00479105_m1	Pla2g7	-0.21	0.12
Mm00554584_m1	Plaa	-0.86	0.64
Mm02342686_g1	Plp2	-0.31	0.24
Mm00839493_m1	Polr2a	0.33	0.26
Mm01184322_m1	Pparg	-0.34	0.25
Mm01184323_m1	Pparg	-0.46	0.43
Mm00470163_m1	Ppbp	--	--
Mm02342430_g1	Ppia	-0.64	0.48
Mm02342429_g1	Ppia	-0.12	0.07
Mm03024003_g1	Ppia;E030024N20Rik	-0.33	0.21
Mm00465365_m1	Prdx5	-0.14	0.08
Mm00435905_m1	Prg2	0.33	0.28
Mm00599916_m1	Prl7d1	--	--
Mm00440992_m1	Procr	-1.12	1.12
Mm00450080_m1	Prok2	--	--
Mm01182451_m1	Prok2	--	--
Mm00478323_m1	Prtn3	--	--
Mm02621061_m1	Ptafr	-0.6	0.46
Mm00477208_m1	Pten	-0.89	0.77
Mm00452105_m1	Ptges	-0.58	0.4
Mm00477214_m1	Ptgs1	-0.73	0.55
Mm00478374_m1	Ptgs2	-0.86	0.66
Mm00436062_m1	Ptn	-1.26	1.37
Mm00469153_m1	Ptpn6	-0.25	0.15
Mm01293575_m1	Ptprc	-0.28	0.16
Mm00477267_g1	Ptx3	-0.38	0.32
Mm00477268_m1	Ptx3	-0.43	0.35
Mm00625468_m1	Pxdn	-0.53	0.39
Mm00477269_m1	Pxmp2	-0.86	0.74
Mm00445747_g1	Pycard	-0.59	0.4
Mm01201657_g1	Rac1	-0.8	0.64
Mm01227862_m1	Rbm4	-0.56	0.61
Mm00627762_m1	Rcan1	-0.46	0.42
Mm00441121_m1	Reg3a	--	--
Mm00441127_m1	Reg3g	-0.08	0.03
Mm00501346_m1	Rela	-0.36	0.24
Mm00445641_m1	Retn	-0.83	1.05
Mm00834507_g1	Rhoa	-0.19	0.11
Mm01228062_g1	Rhoa	0.32	0.19
Mm01601614_g1	Rhoa	-0.89	0.77
Mm00446816_m1	Ripk2	-0.23	0.16
Mm00782638_s1	Rplp2	-0.72	0.67
Mm01175211_m1	Ryr1	-1.08	1.03
Mm00496696_g1	S100a8	1.53	2.31
Mm01220132_g1	S100a8	1.41	1.79
Mm00656925_m1	S100a9	1.76	3.46
Mm00485897_m1	S100b	-1.33	1.67
Mm02619656_s1	S1pr1	-0.66	0.46
Mm04229896_m1	S1pr3	-0.81	0.59
Mm00656927_g1	Saa1	--	--
Mm00441203_m1	Saa3	0.48	0.39
Mm00468033_g1	Scgb3a1	--	--
Mm00450762_s1	Scn9a	--	--
Mm00491651_m1	Scube1	-0.6	0.36
Mm00489742_m1	Sdcbp	-0.03	0.04
Mm00459026_m1	Sectm1b	--	--
Mm00441278_m1	Sele	-0.62	0.55
Mm00441295_m1	Selp	-0.32	0.24
Mm02748447_g1	Serpina1a	--	--
Mm00434669_m1	Serpina3c	-0.32	0.21
Mm00435868_m1	Serpinf2	--	--
Mm00437834_m1	Serping1	-0.9	0.72
Mm00499170_m1	Sftpa1	--	--
Mm00517020_m1	Sh2b2	0.26	0.17
Mm00488332_m1	Siglec1	-0.45	0.33
Mm00834449_g1	Siva1	-0.95	0.92
Mm00453126_m1	Slco1a4	--	--
Mm00445117_m1	Slurp1	-0.81	0.85
Mm00782550_s1	Socs1	-0.5	0.4
Mm00850544_g1	Socs2	-0.73	0.59
Mm01344232_g1	Sod1	0.08	0.06
Mm01700393_g1	Sod1	-0.18	0.1
Mm00436767_m1	Spp1	0.34	0.21
Mm00473782_m1	Spred1	-0.68	0.7
Mm00835803_g1	Spred2	0.02	0.01
Mm00460390_m1	Stab1	0.47	0.36
Mm00439531_m1	Stat1	-0.14	0.1
Mm01219775_m1	Stat3	-0.5	0.39
Mm00448890_m1	Stat4	-0.65	0.67
Mm00839889_m1	Stat5b	-0.78	0.8
Mm01160477_m1	Stat6	-0.3	0.22
Mm00436892_m1	Tacr1	-0.28	0.18
Mm00446973_m1	Tbp	-0.67	0.51
Mm00441941_m1	Tfrc	1.2	1.18
Mm01178820_m1	Tgfb1	-0.35	0.26
Mm00436955_m1	Tgfb2	-0.39	0.3
Mm00436964_m1	Tgfbr1	0.85	0.73
Mm03024015_m1	Tgfbr1	-0.23	0.14
Mm00436987_m1	Tgm2	-0.56	0.4
Mm00437040_m1	Thpo	-0.15	0.07
Mm00508510_m1	Timm50	-0.57	0.42
Mm00446502_m1	Tirap	-0.69	0.5
Mm00446095_m1	Tlr1	0.36	0.28
Mm01208874_m1	Tlr1	-0.51	0.37
Mm00441868_s1	Tlr1;Tlr6	-0.4	0.33
Mm01701924_s1	Tlr11	-1.21	1.33
Mm01180204_s1	Tlr12	-0.05	0.04
Mm01233819_m1	Tlr13	0.16	0.09
Mm00442346_m1	Tlr2	0.48	0.48
Mm00628112_m1	Tlr3	-0.34	0.22
Mm00445273_m1	Tlr4	0.43	0.34
Mm00546288_s1	Tlr5	-0.03	0.02
Mm02529782_s1	Tlr6	0.05	0.03
Mm00446590_m1	Tlr7	-0.12	0.07
Mm00446193_m1	Tlr9	-0.26	0.15
Mm00495662_m1	Tnc	-0.72	0.62
Mm00443258_m1	Tnf	-0.94	0.8
Mm00437121_m1	Tnfaip3	-0.36	0.29
Mm00493736_m1	Tnfaip6	0.26	0.17
Mm01205928_m1	Tnfrsf11b	-0.1	0.06
Mm00619239_m1	Tnfrsf14	-0.47	0.32
Mm00437136_m1	Tnfrsf18	-0.89	1.17
Mm00443506_m1	Tnfrsf19	-1.02	1.24
Mm00441875_m1	Tnfrsf1a	-0.61	0.4
Mm01182929_m1	Tnfrsf1a	-0.34	0.34
Mm00441889_m1	Tnfrsf1b	0.24	0.14
Mm01263821_m1	Tnfrsf25	0.07	0.07
Mm00442039_m1	Tnfrsf4	-1.03	1.02
Mm00437140_m1	Tnfrsf8	-0.34	0.21
Mm00441899_m1	Tnfrsf9	-0.15	0.27
Mm01283606_m1	Tnfsf10	-0.22	0.13
Mm00441906_m1	Tnfsf11	0	0.03
Mm00839900_m1	Tnfsf12;Tnfsf12-tnfsf13	-0.88	0.79
Mm00840215_g1	Tnfsf13;Tnfsf12-tnfsf13	-0.42	0.27
Mm00446347_m1	Tnfsf13b	-0.67	0.57
Mm00444567_m1	Tnfsf14	0.94	0.87
Mm00770031_m1	Tnfsf15	1.27	1.78
Mm00839222_m1	Tnfsf18	-0.23	0.15
Mm00437214_m1	Tnfsf4	-0.72	1.12
Mm00437153_m1	Tnfsf8	-0.5	0.34
Mm00437155_m1	Tnfsf9	-0.57	0.44
Mm00445841_m1	Tollip	-0.72	0.53
Mm00496931_m1	Tpst1	-0.88	0.77
Mm00451738_m1	Trem1	1.07	1.09
Mm00446708_m1	Trf	-0.67	0.56
Mm00600041_m1	Trip6	-1.07	0.96
Mm01731287_m1	Trp53	-0.55	0.42
Mm01246302_m1	Trpv1	--	--
Mm00498739_m1	Tslp	-0.85	0.71
Mm00442036_m1	Twist1	-0.88	0.76
Mm01185793_m1	Txlna	-0.74	0.56
Mm01201237_m1	Ubc	-0.65	0.48
Mm01252606_m1	Unc13d	-0.9	0.76
Mm01281449_m1	Vegfa	-0.54	0.44
Mm00442102_m1	Vegfb	0.14	0.08
Mm00437310_m1	Vegfc	-0.22	0.69
Mm00660234_m1	Vip	--	--
Mm00496940_m1	Vps45	-0.6	0.43
Mm00446420_m1	Wnt16	-0.32	0.25
Mm00434772_m1	Xcl1	0.5	0.39
Mm00442206_s1	Xcr1	-0.96	1.01
Mm01158417_g1	Ywhaz	-0.49	0.35
Mm00457144_m1	Zfp36	-0.73	0.66

## Sheet: Fig 1g
Fig 1g.	S100A8/A9 abundance in the conditioned media of healthy or diseased tissues.
ng S100A8/A9 per mg total protein
	H-scaffold		D-scaffold		H-lung		D-lung			p-value (D vs. H)
	25.5		127.5		28.3		195.1		scaffold	9.57645e-05
	31.2		140		36		211.5		lung	0.000337784
	26.8		151.4		30.3		250

## Sheet: Fig 1h
Fig 1h.	The abundance of S100A8/A9 in the conditioned media of cell subsuts of disease scaffolds, and the in vitro extravasation of 4T1 to these conditioned media in the Boyden chamber.
	ng S100A8/A9 per mg total protein								p-value
CD45-stromal cell	4	3.3	3.7					CD45+ vs CD45-	0.000193051
CD45+leukocyte	132	110	142					Gr1+ vs Gr1-	8.92388e-05
Gr1-cell	16.1	12.3	14					Ly6G+ vs Ly6G-	0.000232026
Gr1+MDSCs	183	163	199
Ly6G+gMDSCs	198	178	155
Ly6G-Gr1+mMDSCs	22.8	19.2	19
F4/80+macrophage	10.8	7.8	6.9
CD11c+ DCs	23.8	21.1	27.3
CD90.2+pan-T cell	19.2	16.2	15.9
CD19+B cell	21	18	19.2
CD90.2-CD49b+NK cell	11.9	10.1	12.2
	TEM+ 4T1 cells per image								p-value
CD45-stromal cell	9	3	7	5	4	16		CD45+ vs CD45-	1.13494e-08
CD45+leukocyte	390	310	358	433	401	303		Gr1+ vs Gr1-	5.63349e-10
Gr1-cell	56	72	88	43	62	71		Ly6G+ vs Ly6G-	1.78358e-10
Gr1+MDSCs	520	455	542	511	430	476
Ly6G+gMDSCs	571	483	601	562	511	573
Ly6G-Gr1+mMDSCs	58	48	67	32	44	78
F4/80+macrophage	27	39	30	22	35	28
CD11c+ DCs	52	68	40	55	67	38
CD90.2+pan-T cell	45	32	25	29	19	39
CD19+B cell	21	13	34	22	18	30
CD90.2-CD49b+NK cell	43	51	33	24	16	35

## Sheet: Fig 2a
Fig 2a.	In vitro extravasation of 4T1 cells to media containing recombinant S100A8/A9 or conditioned media (CM) without or with anti-S100A8/A9 antibodies.
TEM+ 4T1 per image
	without anti-S100A8/A9 antibody (control)							with anti-S100A8/A9 antibody							p-value
S100A8/A9	955	604	825	1124	1080	655		133	100	81	76	122	139		6.30567e-06
Gr1+ D-scaf CM	520	401	477	377	486	611		97	81	88	77	95	61		4.99142e-07
D-scaf CM	487	370	411	388	408	524		100	125	156	89	90	146		4.53116e-07
Gr1+ D-lung CM	932	768	1020	750	1130	1200		255	195	171	299	189	211		2.4039e-06

## Sheet: Fig 2b
Fig 2b.	Frequencies of Gr1+CD11b+Ly6G+ cells (% of CD45+ immune cells) and the abundance of S100A8/A9 in scaffolds and lungs derived from 4T1-bearing mice without or with receiving anti-Gr1 antibodies.
Frequencies of Gr1+CD11b+Ly6G+ cells (% of CD45+ immune cells)
	Mice without receiving antibodies				Mice receiving anti-S100A8/A9 antibodies					p value
D-scaffold	30	37	38		2.1	6.1	3.3		scaffold	0.00036133
D-lung	82	94	91		8.2	10.1	15		lung	4.67785e-05
Abundance of S100A8/A9 in conditioned media (ng per mg total protein)
	Mice without receiving antibodies				Mice receiving anti-S100A8/A9 antibodies					p value
D-scaffold	123	150	121		6.5	6	5.5		scaffold	0.000179562
D-lung	235	202	188		7	6.7	5.5		lung	0.000132034

## Sheet: Fig 2c
Fig 2c.	The abundance of tdTomato+ 4T1 in scaffolds and lungs derived from mice bearing nonfluorescent 4T1 tumor and receving intracardically injected 4T1-Luc2-tdTomato.
	Mice received anti-Gr1 antibodies or control antibodies.
tdTomato+ 4T1 in scaffolds (per 1 million cells)
	control	with anti-Gr1 antibodies			p-value
	351	20			2.03862e-07
	288	16
	230	24
	224	30
	207	9
	202	15
	183	16
	150	19
tdTomato+ 4T1 in lungs (per 1 million cells)
	control	with anti-Gr1 antibodies			p-value
	300	16			1.40038e-05
	332	24
	190	60
	200	47
	168	32
	140	34
	147	52
	185	64

## Sheet: Fig 3a
Fig 3a.	The abundance of tdTomato+ 4T1 cells in the scaffolds and lungs of mice bearing nonfluorescent 4T1 tumor and receiving 4T1-Luc2-tdTomato cells
	Tissue were collected and analyzed at day 1 and day12 after intracardiac injection of 4T1-Luc2-tdTomato.
tdTomato+ 4T1 in scaffolds (per 1 million cells)
	day1		day12		p-value (day12 vs day1)
	148		24		1.85351e-05
	195		4
	330		9
	192		6
	297		36
	252		21
tdTomato+ 4T1 in lungs (per 1 million cells)
	day1		day12		p-value (day12 vs day1)
	172		41400		1.90914e-07
	202		39500
	149		38600
	344		39600
	412		26110
	127		27140

[truncated: 44 more sheets: Fig 3b, Fig 3c, Fig 3d, Fig 3e, Fig 4a, Fig 4e, Fig 4f, 5h, 5j, Fig 5a, Fig 5b, Fig 5c, Fig 5f, Fig 5g, Fig 5i, Fig 5k-top, Fig 5k-bottom, Fig 6a, Fig 6b, Fig 6c, 6d, Fig 6e, Fig 6f …]
